# Supplementary material for: Reprocessable Epoxy–Anhydride Resin Enabled by a Thermally Stable Liquid Transesterification Catalyst
Source: Polymers (Basel). 2024 Nov 20;16(22):3216. doi: 10.3390/polym16223216 (PMC11598466; doi:10.3390/polym16223216)
Supplement: Supplementary file 1 [file polymers-16-03216-s001.zip]

Archive with 1 entries (1 files):
- polymers-3296301-supplementary.pdf
